# Supplementary material for: Distinct Infection Mechanisms of Rhizoctonia solani AG-1 IA and AG-4 HG-I+II in Brachypodium distachyon and Barley
Source: Life (Basel). 2025 Feb 5;15(2):235. doi: 10.3390/life15020235 (PMC11856681; doi:10.3390/life15020235)
Supplement: Supplementary file 1 [file life-15-00235-s001.zip]

Archive with 1 entries (1 files):
- life-3440661-supplementary.pdf
